# Supplementary material for: Aeromonas sobria Induces Proinflammatory Cytokines Production in Mouse Macrophages via Activating NLRP3 Inflammasome Signaling Pathways
Source: Front Cell Infect Microbiol. 2021 Aug 26;11:691445. doi: 10.3389/fcimb.2021.691445 (PMC8428973; doi:10.3389/fcimb.2021.691445)
Supplement: Supplementary file 1 [file DataSheet_1.xlsx]

## Sheet: Figure 1
Fig. 1 B
	LDH (%)
MOI=1	20.84	17.6	18.59
MOI=10	39.99	45	65.41
MOI=100	70.35	49.81	65.46
Fig. 1 C
	mRNA fold change
IL-1β	5359.98	5143.87	4734.35
IL-6	1374.21	1359.64	1554.12
IL-10	78.83	71.01	97.6
IL-12	44.46	30.02	21.89
IL-18	25.24	12.99	13.3
TNF-α	80.42	49.58	83.45
IFN-γ	275.44	238.04	265.13
Fig. 1 D
	IL-1β (pg/ml)
C	2.27428	2.29689	1.97488
MOI=1	1038.48	1201.39	1074.16
MOI=10	5419.83	5208.33	5966.1
MOI=100	6004.81	6331.53	6072.02

## Sheet: Figure 2
Fig. 2 B
	IL-1β (pg/ml)
A. sobria	5466.65	5812.94	5220.41
C	1.91567	1.78456	2.73139
A. sobria+YVAD	1532.52	1217.85	1267.48
A. sobria+ZVAD	103.192	80.4602	55.7362
Fig. 2 C
	pro-IL-1β/β-actin Relative gray analysis
A. sobria	1.102	1.025	0.95
C	0.015	0.054	0.036
A. sobria+YVAD	0.818	0.834	0.879
A. sobria+ZVAD	0.911	1.053	1.033
	caspase-1 p20/β-actin Relative gray analysis
A. sobria	0.405	0.352	0.322
C	0.001	0.001	0.001
A. sobria+YVAD	0.101	0.168	0.13
A. sobria+ZVAD	0.001	0.001	0.001

## Sheet: Figure 3
Fig. 3 A
	mRNA fold change
NOD1	10.93	15.46	11.43
NOD2	13.53	13.43	15.6
NLRP3	150.09	173.63	166.66
NLRC4	40.36	34.71	20.34
NLRC5	23.48	14.62	13.12
AIM2	12.35	10.17	8.05
Fig. 3 B
	The mean fluorescence intensity of NLRP3
Control	0	0
A. sobria	8	9.375
Fig. 3 C
	NLRP3/β-actin Relative gray analysis
A. sobria	0.514	0.552	0.519
C	0.001	0.001	0.001
A. sobria+CA-074	0.253	0.279	0.231
A. sobria+Glyburide	0.301	0.271	0.313
	IL-1β (pg/ml)
A. sobria	5405.25	5215.45	5513.07
C	1.00539	0.98132	2.00749
A. sobria+CA-074	508.332	702.95	833.903
A. sobria+Glyburide	1513.1	1073.57	1227.98
	caspase-1 p20/β-actin Relative gray analysis
A. sobria	0.605	0.551	0.621
C	0.011	0.013	0.016
A. sobria+CA-074	0.104	0.082	0.132
A. sobria+Glyburide	0.171	0.201	0.211

## Sheet: Figure 4
Fig. 4
	IL-1β (pg/ml)
A. sobria	5013.71	5384.81	5684.25
C	0.94962	1.04251	1.21403
A. sobria+CA-074	642.641	486.138	909.724
A. sobria+Glyburide	1644.34	1313.09	1157.11
A. sobria+YVAD	1210.96	1311.18	1491.52
A. sobria+ZVAD	141.393	50.0111	49.581
	IL-6 (pg/ml)
A. sobria	25430.4	23064.7	26944.1
C	3.91584	9.30573	4.3038
A. sobria+CA-074	24876.1	16604.8	19002.4
A. sobria+Glyburide	5625.75	5201.3	6272.65
A. sobria+YVAD	15097.2	12884.8	12125.4
A. sobria+ZVAD	14136.9	14887.9	15519.8
	IL-12 (pg/ml)
A. sobria	15412.8	13106.4	16865
C	5.10911	8.33282	7.00187
A. sobria+CA-074	4831.01	6664.25	8877.1
A. sobria+Glyburide	8628.63	8238.45	9251.67
A. sobria+YVAD	12209.7	12899.9	10015.3
A. sobria+ZVAD	8155.87	10164	5363.77
	TNF-α (pg/ml)
A. sobria	54087.3	63309.9	66307.7
C	10.462	13.6873	10.2607
A. sobria+CA-074	34829.7	36633	39048.1
A. sobria+Glyburide	18609.1	18199.1	29304
A. sobria+YVAD	22029.6	23032.8	29988.5
A. sobria+ZVAD	18505.2	10101.8	15061.2

## Sheet: Figure S1
Fig. S1
	mRNA fold change
IL-1β (20-fold diluted cDNA)	5359.98	5143.87	4734.35
IL-1β (40-fold diluted cDNA)	3902.48	4069.2	5766.08
IL-6 (20-fold diluted cDNA)	1374.21	1359.64	1554.12
IL-6 (40-fold diluted cDNA)	920.56	1247.73	1225.35

## Sheet: Figure S3
Fig. S3
	caspase-1 p20/β-actin Relative gray analysis
C	0.011	0.013	0.016
6h	0.104	0.082	0.133
12h	0.151	0.131	0.159
24h	0.421	0.454	0.418
	IL-1β (pg/ml)
C	0.03826	0.06553	0.03342
6h	899.383	724.663	773.813
12h	2515.19	1686.55	1807.59
24h	5228.21	5079.53	5518.91
